# Supplementary material for: CeO2-Azacrown Conjugate as a Nanoplatform for Combined Radiopharmaceuticals
Source: Nanomaterials (Basel). 2022 Dec 18;12(24):4484. doi: 10.3390/nano12244484 (PMC9783244; doi:10.3390/nano12244484)
Supplement: Supplementary file 1 [file nanomaterials-12-04484-s001.zip]

Archive with 1 entries (1 files):
- nanomaterials-1869183-Supplementary.pdf
